# Supplementary material for: Characterization of Planktochlorella nurekis Extracts and Virucidal Activity against a Coronavirus Model, the Murine Coronavirus 3
Source: Int J Environ Res Public Health. 2022 Nov 28;19(23):15823. doi: 10.3390/ijerph192315823 (PMC9735810; doi:10.3390/ijerph192315823)
Supplement: Supplementary file 1 [file ijerph-19-15823-s001.zip]

Archive with 1 entries (1 files):
- ijerph-2004911-supplementary.pdf
